# Supplementary material for: Surgical Outcomes and Trends for Chronic Pancreatitis: An Observational Cohort Study from a High-Volume Centre
Source: J Clin Med. 2022 Apr 9;11(8):2105. doi: 10.3390/jcm11082105 (PMC9027315; doi:10.3390/jcm11082105)
Supplement: Supplementary file 1 [file jcm-11-02105-s001.zip]

Archive with 1 entries (1 files):
- jcm-1625270-supplementary.pdf
